# Supplementary material for: Breakfast Skipping and Elevated Neck Circumference Are Independently Associated with Newly Diagnosed Dyslipidemia in Adults Without Diabetes
Source: J Clin Med. 2026 May 13;15(10):3734. doi: 10.3390/jcm15103734 (PMC13207040; doi:10.3390/jcm15103734)
Supplement: Supplementary file 1 [file jcm-15-03734-s001.zip]

Archive with 2 entries (2 files):
- Figures S1.png
- Supplementary File S1.pdf
